# Supplementary material for: Cytonuclear Interactions in the Evolution of Animal Mitochondrial tRNA Metabolism
Source: Genome Biol Evol. 2015 Jun 27;7(8):2089–101. doi: 10.1093/gbe/evv124 (PMC4558845; doi:10.1093/gbe/evv124)
Supplement: Supplementary Data [file supp_evv124_suppl_data.zip]

Archive with 2 entries (2 files):
- profiling_data.tar.gz
- FiguresS1-4.pdf
